# Supplementary material for: System identification of signaling dependent gene expression with different time-scale data
Source: PLoS Comput Biol. 2017 Dec 27;13(12):e1005913. doi: 10.1371/journal.pcbi.1005913 (PMC5760096; doi:10.1371/journal.pcbi.1005913)
Supplement: S2 Table — (XLSX) [file pcbi.1005913.s006.xlsx]

## Sheet: Sheet1
Gene	Forward	Reverse
Actb	CCCGCGAGTACAACCTTCT	CGTCATCCATGGCGAACT
Metrnl	CGGCCCAACACCTTCTCA	CCCCAGAGGAGTCCCTGAA
Serpinb1a	TGGGTGTGGTGGACAGCAT	CTCCCACATCCCCTTGAAGTAG
Dclk1	GGCTATTGTCAGGTCA	AGTGGAGAGCTGACTG
